# Supplementary material for: Population Structure and Genetic Diversity Analyses Provide New Insight into the Endemic Species Aster spathulifolius Maxim. and Its Evolutionary History
Source: Plants (Basel). 2023 Dec 27;13(1):88. doi: 10.3390/plants13010088 (PMC10780962; doi:10.3390/plants13010088)
Supplement: Supplementary file 1 [file plants-13-00088-s001.zip]

Archive with 30 entries (28 files):
- plants-2584093-supplementary/
- plants-2584093-supplementary/Supplementary_Files/
- plants-2584093-supplementary/Supplementary_Files/Supplementary Figure S1.tif
- plants-2584093-supplementary/Supplementary_Files/Supplementary Figure S10.tif
- plants-2584093-supplementary/Supplementary_Files/Supplementary Figure S11.jpg
- plants-2584093-supplementary/Supplementary_Files/Supplementary Figure S12.tif
- plants-2584093-supplementary/Supplementary_Files/Supplementary Figure S13.tif
- plants-2584093-supplementary/Supplementary_Files/Supplementary Figure S14.tif
- plants-2584093-supplementary/Supplementary_Files/Supplementary Figure S15.tif
- plants-2584093-supplementary/Supplementary_Files/Supplementary Figure S16.tif
- plants-2584093-supplementary/Supplementary_Files/Supplementary Figure S17.tif
- plants-2584093-supplementary/Supplementary_Files/Supplementary Figure S18.tif
- plants-2584093-supplementary/Supplementary_Files/Supplementary Figure S19.tif
- plants-2584093-supplementary/Supplementary_Files/Supplementary Figure S2.tif
- plants-2584093-supplementary/Supplementary_Files/Supplementary Figure S20.tif
- plants-2584093-supplementary/Supplementary_Files/Supplementary Figure S21.tif
- plants-2584093-supplementary/Supplementary_Files/Supplementary Figure S22.tif
- plants-2584093-supplementary/Supplementary_Files/Supplementary Figure S23.tif
- plants-2584093-supplementary/Supplementary_Files/Supplementary Figure S24.tif
- plants-2584093-supplementary/Supplementary_Files/Supplementary Figure S25.tif
- plants-2584093-supplementary/Supplementary_Files/Supplementary Figure S3.tif
- plants-2584093-supplementary/Supplementary_Files/Supplementary Figure S4.tif
- plants-2584093-supplementary/Supplementary_Files/Supplementary Figure S5.tif
- plants-2584093-supplementary/Supplementary_Files/Supplementary Figure S6.tif
- plants-2584093-supplementary/Supplementary_Files/Supplementary Figure S7.tif
- plants-2584093-supplementary/Supplementary_Files/Supplementary Figure S8.tif
- plants-2584093-supplementary/Supplementary_Files/Supplementary Figure S9.tif
- plants-2584093-supplementary/Supplementary_Files/Supplementary Table S1.pdf
- plants-2584093-supplementary/Supplementary_Files/Supplementary Table S2.pdf
- plants-2584093-supplementary/Supplementary_Files/Supplementary Table S3.pdf
